# Supplementary material for: The skeletal muscle circadian clock regulates titin splicing through RBM20
Source: eLife. 2022 Sep 1;11:e76478. doi: 10.7554/eLife.76478 (PMC9473687; doi:10.7554/eLife.76478)
Supplement: Figure 1—source data 1. [file elife-76478-fig1-data1.zip]

Archive with 4 entries (3 files):
- Figure 1-source data 1/
- Figure 1-source data 1/Figure 1-source data 1-Titin 1.tif
- Figure 1-source data 1/Figure 1-source data 1-Titin 2.tif
- Figure 1-source data 1/Figure 1-source data 1.pdf
