# Supplementary material for: The skeletal muscle circadian clock regulates titin splicing through RBM20
Source: eLife. 2022 Sep 1;11:e76478. doi: 10.7554/eLife.76478 (PMC9473687; doi:10.7554/eLife.76478)
Supplement: Figure 5—source data 1. — Western blot of alternating lanes of iMSBmal1+/+ and iMSBmal1-/- muscle lysates probed with anti-RBM20 antibody (top). Western blot of alternating lanes of iMSBmal1+/+ and iMSBmal1-/- muscle lysates probed with anti-γ-tubulin antibody (bottom). [file elife-76478-fig5-data1.zip]

Archive with 4 entries (3 files):
- Figure 5-source data 1/
- Figure 5-source data 1/Figure 5-source data 1-RBM20.tif
- Figure 5-source data 1/Figure 5-source data 1-Tubulin.tif
- Figure 5-source data 1/Figure 5-source data 1.pdf
