# Supplementary material for: The skeletal muscle circadian clock regulates titin splicing through RBM20
Source: eLife. 2022 Sep 1;11:e76478. doi: 10.7554/eLife.76478 (PMC9473687; doi:10.7554/eLife.76478)
Supplement: Figure 6—source data 1. — Western blot of HA protein expression across groups (top-left). Western blot of γ-tubulin expression across groups (top-right). Western blot of RBM20 expression across groups (middle left). Western blot of γ-tubulin expression across groups (middle right). Rescue of RBM20 expression results in titin isoform ratio similar to isoform ratio in wildtype muscle (bottom). [file elife-76478-fig6-data1.zip]

Archive with 6 entries (5 files):
- Figure 6-source data 1/
- Figure 6-source data 1/Figure 6-source data 1-HA.tif
- Figure 6-source data 1/Figure 6-source data 1-RBM20.tif
- Figure 6-source data 1/Figure 6-source data 1-tubulin for HA.tif
- Figure 6-source data 1/Figure 6-source data 1-tubulin for RBM20.tif
- Figure 6-source data 1/Figure 6-source data 1.pdf
